# Supplementary material for: A Mixed Methods Approach as a Channel to Interpret Outcomes Research and Lived Experience Enquiry of Upper Extremity Elective Surgery for Tetraplegia
Source: J Pers Med. 2023 Feb 23;13(3):394. doi: 10.3390/jpm13030394 (PMC10058672; doi:10.3390/jpm13030394)
Supplement: Supplementary file 1 [file jpm-13-00394-s001.zip]

Archive with 1 entries (1 files):
- jpm-2119435-supplementary.pdf
